# Supplementary material for: LncRNA ZFAS1 regulates ATIC transcription and promotes the proliferation and migration of hepatocellular carcinoma through the PI3K/AKT signaling pathway
Source: J Cancer Res Clin Oncol. 2024 Jul 13;150(7):351. doi: 10.1007/s00432-024-05877-1 (PMC11246283; doi:10.1007/s00432-024-05877-1)
Supplement: Supplementary file 1 — Supplementary Material 1 [file 432_2024_5877_MOESM1_ESM.xlsx]

## Sheet: Sheet1
Table S1. The miranda v3.3a software was used to analyze the region upstream of the transcription start site of the ATIC gene that has binding to the lncRNA ZFAS1.
=-=-=-=-=-=-=-=-=-=-=-=-=-=-=-=-=-=-=-=-=-=-=-=-=-=-=-=-=-=-=-=
miranda v3.3a microRNA Target Scanning Algorithm
=-=-=-=-=-=-=-=-=-=-=-=-=-=-=-=-=-=-=-=-=-=-=-=-=-=-=-=-=-=-=-=
(c) 2003 Memorial Sloan-Kettering Cancer Center, New York
Authors: Anton Enright, Bino John, Chris Sander and Debora Marks
(mirnatargets (at) cbio.mskcc.org - reaches all authors)
Software written by: Anton Enright
Distributed for anyone to use under the GNU Public License (GPL),
See the files 'COPYING' and 'LICENSE' for details
If you use this software please cite:
Enright AJ, John B, Gaul U, Tuschl T, Sander C and Marks DS;
(2003) Genome Biology; 5(1):R1.
miranda comes with ABSOLUTELY NO WARRANTY;
This is free software, and you are welcome to redistribute it
under certain conditions; type `miranda --license' for details.
Current Settings:
=-=-=-=-=-=-=-=-=-=-=-=-=-=-=-=-=-=-=-=-=-=-=-=-=-=-=-=-=-=-=-=
Query Filename:	aca20d748c07e818.miRNA.fa
Reference Filename:	aca20d748c07e818.utr.fa
Gap Open Penalty:	-9
Gap Extend Penalty:	-4
Score Threshold:	200
Energy Threshold:	-20.000000 kcal/mol
Scaling Parameter:	4
=-=-=-=-=-=-=-=-=-=-=-=-=-=-=-=-=-=-=-=-=-=-=-=-=-=-=-=-=-=-=-=
Read Sequence:ATIC (309 nt)
Read Sequence:ZFAS1 (1008 nt)
=-=-=-=-=-=-=-=-=-=-=-=-=-=-=-=-=-=-=-=-=-=-=-=-=-=-=-=-=-=-=-=
Performing Scan: ATIC vs ZFAS1
=-=-=-=-=-=-=-=-=-=-=-=-=-=-=-=-=-=-=-=-=-=-=-=-=-=-=-=-=-=-=-=
Forward:	Score: 402.000000 Q:2 to 308 R:115 to 462 Align Len (351) (50.14%) (60.97%)
Query: 3' ggGCCCCGACTTCCCTTGCCGCCCTACCCCACCCCGAGACGGAC-CGCG---CGGACCCGCCT-CA--CGAACCCG---ACCTT-CCCTAGGACGG-ACGCTAGGGC---TTCAGGTC-CGC---ACC-CTCGGTCGCTAG-ACGGGTGC-TGGGGTTTCACTCCGGTGAGGTGCCGGAGACCCCGTTT---ACGGAC--AAT-AAGATC-CGTCG-GCCAGGGGTCTTCGACCTTTCATGCA----TTTTCACGGTCTTCG-AGGGTACGACTTTTGATTTGTTTTCCTTA--TCAAGTATATCGCCGTTTCG------ACCTTTCATAGACCTGTCAA--TAGATGGTAGGa 5'
|| ||||||:||||:||| | |||| ||| || ||| || | |||| ||||: | || | | |||| |||| || |:| |||:|:: | : || || ||| ||| ||| ||||: | ||||: | : |||:: ||| | : | || | ||| :|:| ||||| | | |||| ||: | ||| |: : | ||| ||:| ||| | |:|| | |: : || |: || |:||| :|:|: |::| ||| |: | :|:| ||||| ||| | ||| ||: :||| : :||||:|
Ref: 5' ggCGCGGCTGAGGGGAGCGGACCGCGGGGGGCGGGAGATGACTGCGCCCAAGGCCTTTGCGGGCCTCAGCCGGCCCCAGAGGAAGGGGAACCCGTCGAGCGGTTTGGTGCGTGTGAAGCGCGACATGGCGAGGAAGCGGACAAGCCCGGGTGGCCCGGCGTGTAGAGG---GAAGGGGGCGGGGCTAGACGCGGCCTGGACAACTACTAGAGCGCCTCGGGCTGT-GCTGCTCGAGACTACATTTCCCAGAGCGACGCGCGCGGAGCGGGCGGGAAAGAGAGCGTTTCGGGTCCAGTGCGCA-GGTGCGAAAGCCATCTTTGGTTA-TATAAGGGAGGTTCAGGAAGCCATTCg 3'
Energy: -346.000000 kCal/Mol
Scores for this hit:
>ATIC	ZFAS1	402	-346	2 308	115 462	351	0.5014	0.6097
Forward:	Score: 333.000000 Q:4 to 308 R:589 to 900 Align Len (323) (48.92%) (60.68%)
Query: 3' ggGCCCCGA-CTTCCCTTGCCGCCCTACCCCACCCCGAGACGGACCGCGCGGACCCGCCTCACG-AAC--CCGACCTT-CCCTAGGACGGAC--GCTAGGGCTTCAGGTCCGCACCCTCGGTC-GCTAGACGGGTGCTGGGGTTT---C-ACTC-CGGTG-AGGT-GCCGGAGACCCCGTTTACGGACAATAAGATCCGTCGGCCAGGGGTCTTCGACCTTTCATGCATTTTCACGGTCTTCGAGGGTACGACTTTTGATTTGTTTTCCTTAT-CAAGTA-TATCGCCGTTTCGACC--TTTCATAGACCTGTCAATAGATGGTAgga 5'
:|| || |||| |:| || | | | | |:| | | ||| | | |||| : ||| ||| || |: ::|| :|| | | :||| | |:||:|| ||| :|| || | : :|| |: : ||| | ||:| ||||| | :| | |: | || | || || | |||| || | ||| : ||||| |||| : |:| || | || ||:||| ||: || |:|| ::|||:| :|: ||||| | ||: | |:| |||| :|| | :| ||| : :|||::|
Ref: 5' acTGGACCTCCAAGGAAGCCACGTGCAGACATCTACAAC--CTTCGATCTCCT-GAC-GAGTTTATTGTTGGCCAAAACCAGGCTTTGATTGAACCAGGATGAA-TGCGGGTGTTGGAAGTAGAATATATATATAC-ATATAAAATTGGTTGGGAGCCACGTGTACCAGTGTGTGTTGATCTTGGCT-TGATTC-AGTCTGCCTTGTAACAGAAACTGGCG---ATGGAATA-TGAGAGGAGC-CCTCTGGAAAGAAAAGGACAGACCCTGTGCTTTCATGAAAGT-GAAGATCTGGCTGAACCAGTTCCACA--AGGTTACTGTata 3'
Energy: -242.509995 kCal/Mol
Scores for this hit:
>ATIC	ZFAS1	333	-242.51	4 308	589 900	323	0.4892	0.6068
Score for this Scan:
Seq1,Seq2,Tot Score,Tot Energy,Max Score,Max Energy,Strand,Len1,Len2,Positions
>>ATIC	ZFAS1	735	-588.51	402	-346	1	309	1008	115 589
Complete
Scan Complete
